# Supplementary material for: Real-Life Utilization of Criteria Guidelines for Diagnosis of Cardiac Sarcoidosis (CS)
Source: J Clin Med. 2023 Aug 14;12(16):5278. doi: 10.3390/jcm12165278 (PMC10455608; doi:10.3390/jcm12165278)
Supplement: Supplementary file 1 [file jcm-12-05278-s001.zip]

Archive with 1 entries (1 files):
- jcm-2478804-supplementary.pdf
